# Supplementary material for: Molecular mechanism of setron-mediated inhibition of full-length 5-HT3A receptor
Source: Nat Commun. 2019 Jul 19;10:3225. doi: 10.1038/s41467-019-11142-8 (PMC6642186; doi:10.1038/s41467-019-11142-8)
Supplement: Supplementary file 4 — Source Data [file 41467_2019_11142_MOESM4_ESM.xlsx]

## Sheet: Fig. 4b
RMSD (Å)	Cα_ECD	Cα_All	CWB_A	CWB_B	CWB_C	CWB_D	CWB_E
Mean	1.1	2.1	1.2	1.1	0.97	0.95	1.04
Std	0.1	0.2	0.4	0.3	0.3	0.2	0.22
n (= # of simulation frames; one every 80 ps)	1250	1250	1250	1250	1250	1250	1250

## Sheet: Fig5b
(microM) Sertonin	Normalized current	SD		(microM) Sertonin	Normalized current	SD		(microM) Sertonin	Normalized current	SD		(microM) Sertonin	Normalized current	SD		(microM) Sertonin	Normalized current	SD		(microM) Sertonin	Normalized current	SD
	wt				W63Y				R65A				Y126F				W156Y				Y207F
30	1	0		100	1			100	1	0		1000	1	0		2000	1	0		1000	1	0
10	0.94636	0.01874		30	0.83111	0.12563		20	0.78367	0.0372		500	0.98504	0.07341		1000	0.88277	0.07316		500	0.99711	0.01767
5	0.83376	0.00479		15	0.75557	0.20611		15	0.62524	0.16071		250	0.90404	0.04924		500	0.65739	0.29367		250	0.9933	0.05949
3	0.53026	0.04279		10	0.47649	0.07146		10	0.15961	0.11691		100	0.77924	0.16077		200	0.2793	0.06098		100	0.87947	0.19813
2	0.35284	0.03557		5	0.07991	0.02802		5	0.04808	0.02037		50	0.65161	0.13052		100	0.20829	0.11253		50	0.86414	0.18981
1	0.091	0.0472		2	0.00868	0.00295		2.5	0.00482	0.00232		30	0.21365	0.03953		50	0.04708	0.03487		30	0.60807	0.1876
												10	0.04616	0.03887		20	0.00976	0.01079		15	0.35953	0.14628
																				10	0.25216	0.05883
																				5	0.02946	0.0175
n =4				n =4				n =4				n =4				n =4				n =4

## Sheet: Fig5d
	Wt	W63Y	R65A	Y126F	W156Y	Y207F
	0.22751	0.5085	0.61891	0.72103	0.57826	0.79817
	0.54495	0.82077	0.38807	0.71544	1.01458	0.49465
	0.41195	0.73764	0.65618	0.52879	0.94024	0.85373
	0.36108	0.90583	0.80548	0.93182	0.95926	0.53617
	0.36058	0.72135	0.77809	0.86283	1.06046	0.65285
	0.47018			0.75998	0.92664	0.62775
	0.26886					0.70036
	0.33976
Mean	0.37311	0.73882	0.64488	0.75332	0.91324	0.66624
SD	0.10278	0.14829	0.14885	0.13913	0.17157	0.13022
n	8	5	5	6	6	7
